# Supplementary material for: A Chloroplast-Localized Glucose-6-Phosphate Dehydrogenase Positively Regulates Stripe Rust Resistance in Wheat
Source: Int J Mol Sci. 2022 Dec 27;24(1):459. doi: 10.3390/ijms24010459 (PMC9820208; doi:10.3390/ijms24010459)
Supplement: Supplementary file 1 [file ijms-24-00459-s001.zip]

Archive with 1 entries (1 files):
- ijms-2097729-supplementary.pdf
